# Supplementary material for: The role of objecthood and animacy in apparent movement processing
Source: Soc Cogn Affect Neurosci. 2023 Mar 11;18(1):nsad014. doi: 10.1093/scan/nsad014 (PMC10032357; doi:10.1093/scan/nsad014)
Supplement: nsad014_Supp [file nsad014_supp.zip]

Archive with 1 entries (1 files):
- scan-22-170-File008.docx
